# Supplementary material for: Eudragit® FS Microparticles Containing Bacteriophages, Prepared by Spray-Drying for Oral Administration
Source: Pharmaceutics. 2023 May 27;15(6):1602. doi: 10.3390/pharmaceutics15061602 (PMC10305712; doi:10.3390/pharmaceutics15061602)
Supplement: Supplementary file 1 [file pharmaceutics-15-01602-s001.zip]

Archive with 1 entries (1 files):
- pharmaceutics-2404349-supplementary.pdf
